# Supplementary material for: Inequality of opportunity in selection procedures limits diversity in higher education: An intersectional study of Dutch selective higher education programs
Source: PLoS One. 2023 Oct 13;18(10):e0292805. doi: 10.1371/journal.pone.0292805 (PMC10575509; doi:10.1371/journal.pone.0292805)
Supplement: S3 Table — (XLSX) [file pone.0292805.s003.xlsx]

## Sheet: Sheet1
	SH1_2019						SH2_2019						SH3_2019						SH4_2019						SH5_2019						SH6_2019						SH1_2020						SH2_2020						SH3_2020
	Appl with ranking number	N=1942	Offered admission	N=1028	Enrolled students	N=491	Appl with ranking number	N=1477	Offered admission	N=539	Enrolled students	N=445	Appl with ranking number	N=1190	Offered admission	N=864	Enrolled students	N=479	Appl with ranking number	N=2881	Offered admission	N=2263	Enrolled students	N=1618	Appl with ranking number	N=1570	Offered admission	N=1081	Enrolled students	N=324	Appl with ranking number	N=3199	Offered admission	N=2041	Enrolled students	N=1143	Appl with ranking number	N=1904	Offered admission	N=994	Enrolled students	N=503	Appl with ranking number	N=1372	Offered admission	N=529	Enrolled students	N=342	Appl with ranking number
	Frequency	Percentage	Frequency	Percentage	Frequency	Percentage	Frequency	Percentage	Frequency	Percentage	Frequency	Percentage	Frequency	Percentage	Frequency	Percentage	Frequency	Percentage	Frequency	Percentage	Frequency	Percentage	Frequency	Percentage	Frequency	Percentage	Frequency	Percentage	Frequency	Percentage	Frequency	Percentage	Frequency	Percentage	Frequency	Percentage	Frequency	Percentage	Frequency	Percentage	Frequency	Percentage	Frequency	Percentage	Frequency	Percentage	Frequency	Percentage	Frequency
Sex'
Male	307	15.8	119	11.6	64	13.0346	234	15.8429	84	15.5844	65	14.6	318	26.7227	238	27.5463	148	30.8977	1435	49.8091	1105	48.829	813	50.2472	707	45.0318	406	37.5578	161	49.6914	692	21.6318	527	25.8207	337	29.4838	312	16.3866	121	12.173	73	14.5129	212	15.4519	84	15.879	55	16.0819	261
Female	1635	84.2	909	88.4	427	86.9654	1243	84.1571	455	84.4156	380	85.4	872	73.2773	626	72.4537	331	69.1023	1446	50.1909	1158	51.171	805	49.7528	863	54.9682	675	62.4422	163	50.3086	2507	78.3682	1514	74.1793	806	70.5162	1592	83.6134	873	87.827	430	85.4871	1160	84.5481	445	84.121	287	83.9181	783
Missing
Age
0=Year of birth 1999 or earlier	724	37.3	419	40.8	202	41.1405	747	50.5755	247	45.8256	213	47.8652	270	22.6891	202	23.3796	107	22.3382	1009	35.0226	790	34.9094	569	35.1669	727	46.3057	518	47.9186	157	48.4568	1486	46.452	897	43.949	529	46.2817	392	20.5882	236	23.7425	132	26.2425	494	36.0058	189	35.7278	127	37.1345	123
Year of birth 2000-2001	900	46.3	473	46	238	48.4725	600	40.6229	251	46.5677	199	44.7191	618	51.9328	455	52.662	253	52.8184	1360	47.2058	1073	47.4149	765	47.2806	697	44.3949	468	43.2932	125	38.5802	1309	40.919	857	41.9892	475	41.5573	660	34.6639	358	36.0161	179	35.5865	522	38.0466	193	36.4839	130	38.0117	323
2=Year of birth 2002 or later	318	16.4	136	13.2	51	10.387	130	8.80162	41	7.60668	33	7.41573	302	25.3782	207	23.9583	119	24.8434	512	17.7716	400	17.6757	284	17.5525	146	9.29936	95	8.78816	42	12.963	404	12.6289	287	14.0617	139	12.161	852	44.7479	400	40.2414	192	38.171	356	25.9475	147	27.7883	85	24.8538	598
Missing
Migration background
0= No migration background	1578	81.3	911	88.6	437	89.002	578	39.1334	289	53.6178	243	54.6067	927	77.8992	674	78.0093	372	77.6618	2381	82.6449	1878	82.9872	1333	82.3857	1000	63.6943	714	66.05	241	74.3827	2275	71.116	1553	76.0902	857	74.9781	1570	82.458	882	88.7324	443	88.0716	579	42.2012	299	56.5217	180	52.6316	812
1=Turkish or Moroccan migration background	117	6	13	1.3	<10	blinded	338	22.8842	82	15.2134	68	15.2809	51	4.28571	35	4.05093	27	5.63674	37	1.28428	24	1.06054	16	0.988875	39	2.48408	24	2.22017	<5	blinded	242	7.56486	100	4.89956	65	5.68679	114	5.98739	26	2.61569	<15	blinded	290	21.137	75	14.1777	58	16.9591	46
2= Surinamese, Dutch Caribbean or Indonesian migration background	60	3.1	24	2.3	12	2.44399	71	4.80704	27	5.00928	19	4.26966	66	5.54622	46	5.32407	30	6.26305	92	3.19334	79	3.49094	53	3.27565	80	5.09554	51	4.71785	<20	blinded	184	5.7518	111	5.43851	59	5.16185	45	2.36345	18	1.81087	<10	blinded	49	3.57143	13	2.45747	<10	blinded	48
3= EU/EEA/Swiss migration background	50	2.6	18	1.8	<15	blinded	42	2.8436	17	3.15399	15	3.37079	46	3.86555	34	3.93519	16	3.34029	180	6.24783	140	6.18648	105	6.48949	228	14.5223	143	13.2285	21	6.48148	121	3.78243	75	3.67467	47	4.11199	56	2.94118	27	2.7163	17	3.37972	42	3.06122	18	3.40265	<10	blinded	39
4 = Other migration background (OMB) (incl. missing)	137	7.1	62	6	25	5.09165	448	30.3318	124	23.0056	100	22.4719	100	8.40336	75	8.68056	34	7.09812	191	6.62964	142	6.27486	111	6.86032	223	14.2038	149	13.7835	42	12.963	377	11.7849	202	9.89711	115	10.0612	119	6.25	41	4.12475	22	4.37376	412	30.0292	124	23.4405	87	25.4386	99
Country of birth
0= Born abroad	82	4.22245	35	3.40467	21	4.27699	239	16.1814	57	10.5751	48	10.7865	51	4.28571	36	4.16667	28	5.84551	244	8.46928	185	8.17499	137	8.46724	336	21.4013	211	19.519	34	10.4938	245	7.65864	107	5.24253	63	5.51181	60	3.15126	19	1.91147	10	1.98807	221	16.1079	75	14.1777	50	14.6199	61
1= Born in The Netherlands	1860	95.7775	993	96.5953	470	95.723	1238	83.8186	482	89.4249	397	89.2135	1139	95.7143	828	95.8333	451	94.1545	2637	91.5307	2078	91.825	1481	91.5328	1234	78.5987	870	80.481	290	89.5062	2954	92.3414	1934	94.7575	1080	94.4882	1844	96.8487	975	98.0885	493	98.0119	1151	83.8921	454	85.8223	292	85.3801	983
Missing
Degree of urbanity of postal code of address in 2015 in The Netherlands (average number of addresses per km2 of the area):
1. Very strong (2500 or more)	256	13.2	86	8.4	58	11.8	414	28.0298	112	20.7792	93	20.8989	183	15.3782	115	13.3102	64	13.3612	303	10.5172	249	11.0031	169	10.445	318	20.2548	215	19.889	78	24.0741	670	20.944	393	19.2553	222	19.4226	229	12.0273	80	8.04829	51	10.1392	331	24.1254	96	18.1474	73	21.345	181
2. Strong (1500-2499)	418	21.5	163	15.9	92	18.7	406	27.4882	146	27.0872	118	26.5169	322	27.0588	212	24.537	125	26.096	692	24.0194	566	25.011	387	23.9184	384	24.4586	270	24.9769	93	28.7037	876	27.3836	556	27.2415	296	25.8968	374	19.6429	148	14.8893	91	18.0915	383	27.9155	151	28.5444	97	28.3626	271
3. Average (1000-1499)	369	19	200	19.5	97	19.8	244	16.52	111	20.5937	90	20.2247	227	19.0756	172	19.9074	93	19.4154	601	20.8608	475	20.9898	337	20.8282	254	16.1783	173	16.0037	61	18.8272	580	18.1307	392	19.2063	221	19.3351	371	19.4853	180	18.1087	95	18.8867	260	18.9504	108	20.4159	74	21.6374	193
4. Weak (500-999)	395	20.3	235	22.9	108	22	181	12.2546	74	13.7291	62	13.9326	232	19.4958	185	21.412	104	21.7119	570	19.7848	429	18.9571	312	19.2831	213	13.5669	152	14.0611	49	15.1235	564	17.6305	372	18.2264	211	18.4602	468	24.5798	286	28.7726	135	26.839	190	13.8484	87	16.4461	51	14.9123	189
5. Not at all (less than 500)	479	24.7	330	32.1	128	26.1	174	11.7806	79	14.6568	70	15.7303	201	16.8908	160	18.5185	77	16.0752	526	18.2575	398	17.5873	296	18.2942	139	8.8535	103	9.52821	29	8.95062	457	14.2857	304	14.8947	182	15.923	438	23.0042	287	28.8732	124	24.6521	162	11.8076	68	12.8544	38	11.1111	183
Missing	25	1.3	14	1.4	8	1.6	58	3.92688	17	3.15399	12	2.69663	25	2.10084	20	2.31481	16	3.34029	189	6.56022	146	6.45161	117	7.23115	262	16.6879	168	15.5412	14	4.32099	52	1.62551	24	1.17589	11	0.96238	24	1.2605	13	1.30785	7	1.39165	46	3.35277	19	3.59168	9	2.63158	27
Income percentile of parent with highest income in The Netherlands
0 = 1-70	393	20.2	198	19.3	84	17.1	648	43.8727	183	33.9518	149	33.4831	243	20.4202	176	20.3704	103	21.5031	439	15.2378	310	13.6986	223	13.7824	248	15.7962	175	16.1887	56	17.284	858	26.8209	461	22.587	266	23.2721	346	18.1723	160	16.0966	80	15.9046	624	45.481	200	37.8072	141	41.2281	186
1 = 71-90	740	38.1	415	40.4	192	39.1	423	28.6391	169	31.3544	143	32.1348	469	39.4118	343	39.6991	178	37.1608	996	34.5713	788	34.821	577	35.6613	437	27.8344	291	26.9195	103	31.7901	1049	32.7915	690	33.807	401	35.0831	726	38.1303	417	41.9517	204	40.5567	381	27.7697	155	29.3006	98	28.655	385
2 = 91-100	775	39.9	399	38.8	205	41.8	328	22.2072	165	30.6122	136	30.5618	454	38.1513	327	37.8472	184	38.4134	1248	43.3183	1010	44.631	698	43.1397	607	38.6624	438	40.518	146	45.0617	1206	37.6993	842	41.2543	449	39.2826	808	42.437	403	40.5433	212	42.1471	318	23.1778	159	30.0567	96	28.0702	448
Missing	34	1.8	16	1.6	10	2	78	5.28097	22	4.08163	17	3.82022	24	2.01681	18	2.08333	14	2.92276	198	6.87261	155	6.84932	120	7.41656	278	17.707	177	16.3737	19	5.8642	86	2.68834	48	2.35179	27	2.3622	24	1.2605	14	1.40845	7	1.39165	49	3.57143	15	2.83554	7	2.04678	25
Household assets percentile in The Netherlands
0 = 1-40	344	17.7	140	13.6	74	15.1	585	39.6073	158	29.3135	126	28.3146	224	18.8235	163	18.8657	103	21.5031	345	11.975	264	11.6659	197	12.1755	231	14.7134	148	13.691	46	14.1975	758	23.6949	401	19.6472	240	20.9974	343	18.0147	145	14.5875	80	15.9046	572	41.691	149	28.1664	110	32.1637	192
1 = 41-80	921	47.4	512	49.8	221	45	512	34.6649	202	37.4768	173	38.8764	598	50.2521	442	51.1574	243	50.7307	1344	46.6505	1038	45.8683	756	46.7244	574	36.5605	394	36.4477	124	38.2716	1341	41.9193	878	43.0181	497	43.4821	939	49.3172	507	51.006	255	50.6958	462	33.6735	213	40.2647	138	40.3509	546
2=81-100	608	31.3	339	33	173	35.2	288	19.499	152	28.2004	126	28.3146	321	26.9748	224	25.9259	106	22.1294	960	33.3218	779	34.4233	524	32.3857	459	29.2357	339	31.3599	126	38.8889	946	29.5717	675	33.072	364	31.846	576	30.2521	313	31.4889	153	30.4175	262	19.0962	137	25.8979	73	21.345	270
Missing	69	3.6	37	3.6	23	4.7	92	6.22884	27	5.00928	20	4.49438	47	3.94958	35	4.05093	27	5.63674	232	8.05276	182	8.04242	141	8.71446	306	19.4904	200	18.5014	28	8.64198	154	4.814	87	4.26262	42	3.67454	46	2.41597	29	2.91751	15	2.98211	76	5.53936	30	5.67108	21	6.14035	36
Number of parents who receive social welfare in The Netherlands
0	1873	96.4	1007	98	481	98	1228	83.1415	480	89.0538	397	89.2135	1140	95.7983	829	95.9491	459	95.8246	2820	97.8827	2217	97.9673	1586	98.0222	1535	97.7707	1057	97.7798	<320	blinded	2981	93.1854	1939	95.0024	1087	95.1006	1842	96.7437	970	97.5855	493	98.0119	1132	82.5073	470	88.8469	301	88.0117	995
1 or 2	69	3.6	21	2	10	2	249	16.8585	59	10.9462	48	10.7865	50	4.20168	35	4.05093	20	4.17537	61	2.11732	46	2.0327	32	1.97775	35	2.2293	24	2.22017	<10	blinded	218	6.81463	102	4.99755	56	4.89939	62	3.2563	24	2.41449	10	1.98807	240	17.4927	59	11.1531	41	11.9883	49
Number of parents who receive a form of social services in The Netherlands (e.g. based on joblessness, long-term disease, labor disability)
0	1783	91.8	957	93.0934	460	93.7	1305	88.3548	476	88.3117	394	88.5393	1070	89.916	775	89.6991	432	90.1879	2716	94.2728	2144	94.7415	1536	94.932	1454	92.6115	994	91.9519	297	91.7	2845	88.934	1845	90.3969	1030	90.1137	1754	92.1	916	92.1529	464	92.2465	1216	88.6297	479	90.5482	305	89.1813	962
1 or 2	159	8.2	71	6.90661	31	6.3	172	11.6452	63	11.6883	51	11.4607	120	10.084	89	10.3009	47	9.81211	165	5.72718	119	5.25851	82	5.06799	116	7.38854	87	8.0481	27	8.3	354	11.066	196	9.60314	113	9.88626	150	7.9	78	7.84708	39	7.75348	156	11.3703	50	9.4518	37	10.8187	82
Number of parents who are registered healthcare professionals in The Netherlands
0	1666	85.8	846	82.2957	398	81.0591	1390	94.1097	487	90.3525	406	91.236	1055	88.6555	768	88.8889	429	89.5616	2449	85.0052	1916	84.6664	1380	85.2905	1439	91.6561	982	90.8418	284	87.6543	2835	88.6214	1781	87.2611	998	87.3141	1639	86.0819	838	84.3058	434	86.2823	1283	93.5131	473	89.414	310	90.6433	919
1 or 2	276	14.2	182	17.7043	93	18.9409	87	5.89032	52	9.6475	39	8.76404	135	11.3445	96	11.1111	50	10.4384	432	14.9948	347	15.3336	238	14.7095	131	8.34395	99	9.15819	40	12.3457	364	11.3786	260	12.7389	145	12.6859	265	13.9181	156	15.6942	69	13.7177	89	6.48688	56	10.586	32	9.35673	125
Number of parents who work in education sector in The Netherlands (primary, secondary, vocational, agrarian)
0	1789	92.1	934	90.856	442	90.0204	1403	94.9898	510	94.6197	423	95.0562	1097	92.1849	797	92.2454	442	92.2756	2590	89.8993	2035	89.9249	1456	89.9876	1444	91.9745	990	91.5819	294	90.7407	2975	92.9978	1873	91.7687	1050	91.8635	1745	91.6492	906	91.1469	453	90.0596	1322	96.3557	510	96.4083	<340	blinded	956
1 or 2	153	7.9	94	9.14397	49	9.97963	74	5.01016	29	5.38033	22	4.94382	93	7.81513	67	7.75463	37	7.72443	291	10.1007	228	10.0751	162	10.0124	126	8.02548	91	8.41813	30	9.25926	224	7.00219	168	8.23126	93	8.13648	159	8.35084	88	8.85312	50	9.94036	50	3.64431	19	3.59168	<10	blinded	88
[truncated: 137 more columns]
