# Supplementary material for: Inequality of opportunity in selection procedures limits diversity in higher education: An intersectional study of Dutch selective higher education programs
Source: PLoS One. 2023 Oct 13;18(10):e0292805. doi: 10.1371/journal.pone.0292805 (PMC10575509; doi:10.1371/journal.pone.0292805)
Supplement: S2 File — (XLSX) [file pone.0292805.s006.xlsx]

## Sheet: Merging protocol applicants
NOTES FOR REPLICATION STUDIES:
ALWAYS TURN STRING VARIABLES INTO NUMERIC VARIABLES IF REQUIRED.
IN A COMMAND OF 'SELECT CASES IF …., DELETE UNSELECTED CASES' - THE "DELETE UNSELECTED CASES" COMMAND IS NOT VISIBLE IN THE SYNTAX. Therefore, use the menu to manually select this action.
Syntax is based on SPSS software, which is the software used for the original datasets of Statistics Netherlands.
Original variable names of Statistics Netherlands are in Dutch. If international researchers need help understanding this research protocol, please contact the first author of the paper.
To do, in every step: check if the original datasets has duplicates --> Identify duplicates, PrimaryLast=1, Select cases if PrimaryLast=1, delete unselected cases (otherwise, merge cannot happen).
Always merge based on RINPERSOONS & RINPERSOON at the same time. A merge based on RINPERSOON alone, without RINPERSOONS will result in errors.
STUDIELINK DATASET OF ALL APPLICANTS IN 2019 AND 2020 TO SELECTIVE HIGHER EDUCATION PROGRAMS	To gain access to this dataset, one must gain permission from Studielink. The authors of this paper do not possess the data.
Note: There are 333 applicants without a RINPERSOON with Nationality = Dutch. These could be applicants from the Dutch Caribbean, where many people do not have a BSN (citizen service number).
Note There are 36 applicants without a RINPERSOON with Second Nationality = Dutch. These could be applicants from the Dutch Caribbean, where many people do not have a BSN (citizen service number).
12 international students had an unknown gender. All of them did not receive a ranking number, meaning they did not complete the selection procedure and/or they did not meet the eligibility requirements. Therefore, they are excluded from the group on which analyses were performed.
New var: NL0_or_INT1: Dutch applicants (with BSN) = value 0, international applicants (without BSN) = value 1
RECODE RINPERSOONS ('R'=0) ('F'=1) INTO NL0_or_INT_1.	NOTE about missing data: in total dataset, 82% has RINPERSOON and 18% does not.
VARIABLE LABELS NL0_or_INT_1 'NL applicant = 0, INT applicant = 1'.	Without RINPERSOON, we only have gender, nationality and age info. In the current manuscript, we did not analyze the international applicants.
EXECUTE.
Set A and B: combined in 1 dataset: 144149 applications (incl duplicate RINPERSOON with more than 1 application)
RECODE CollegeJaar ('2019/2020'=2019) ('2020/2021'=2020) INTO JAAR.
VARIABLE LABELS JAAR 'Collegejaar'.
EXECUTE.
IF ((ISAT=30023)OR(ISAT=34560)OR(ISAT=34134)) SH1=1.
EXECUTE.
IF ((SH1=1)&(JAAR=2019)) SH1_2019=1.
EXECUTE.
IF ((SH1=1)&(JAAR=2020)) SH1_2020=1.
EXECUTE.
IF ((ISAT=34576)OR(ISAT=39252)OR(ISAT=34549)) SH2=1.
EXECUTE.
IF ((SH2=1)&(JAAR=2019)) SH2_2019=1.
EXECUTE.
IF ((SH2=1)&(JAAR=2020)) SH2_2020=1.
EXECUTE.
IF ((ISAT=34397)OR(ISAT=34112)OR(ISAT=34561)) SH3=1.
EXECUTE.
IF ((SH3=1)&(JAAR=2019)) SH3_2019=1.
EXECUTE.
IF ((SH3=1)&(JAAR=2020)) SH3_2020=1.
EXECUTE.
IF ((ISAT=34570)OR(ISAT=34585)OR(ISAT=34040)) SH4=1.
EXECUTE.
IF ((ISAT=30036)OR(ISAT=30037)OR(ISAT=34389)OR(ISAT=34951)) SH5=1.
EXECUTE.
IF ((ISAT=34507)OR(ISAT=30009)OR(ISAT=34091)) SH6=1.
EXECUTE.
IF ((ISAT=56551)) SU1=1.
EXECUTE.
IF ((ISAT=56560)OR(ISAT=56157)) SU2=1.
EXECUTE.
IF ((ISAT=50014)OR(ISAT=56604)) SU3=1.
EXECUTE.
IF ((ISAT=56990)OR(ISAT=56226)OR(ISAT=50033)OR(ISAT=55007)) SU4=1.
EXECUTE.
IF ((ISAT=59325)OR(ISAT=56841)OR(ISAT=56868)OR(ISAT=56570)OR(ISAT=55003)) SU5=1.
EXECUTE.
IF ((ISAT=56945)OR(ISAT=50441)OR(ISAT=56955)OR(ISAT=56981)) SU6=1.
EXECUTE.
IF ((ISAT=56951)OR(ISAT=56966)OR(ISAT=56956)OR(ISAT=56964)OR(ISAT=56987)) SU7=1.
EXECUTE.
IF ((ISAT=50897)OR(ISAT=50019)OR(ISAT=50952)OR(ISAT=56827)OR(ISAT=56994)) SU8=1.
EXECUTE.
IF ((ISAT=50627)OR(ISAT=56606)OR(ISAT=56469)) SU9=1.
EXECUTE.
IF ((SH4=1)&(JAAR=2019)) SH4_2019=1.
EXECUTE.
IF ((SH4=1)&(JAAR=2020)) SH4_2020=1.
EXECUTE.
IF ((SH5=1)&(JAAR=2019)) SH5_2019=1.
EXECUTE.
IF ((SH6=1)&(JAAR=2019)) SH6_2019=1.
EXECUTE.
IF ((SU1=1)&(JAAR=2019)) SU1_2019=1.
EXECUTE.
IF ((SU2=1)&(JAAR=2019)) SU2_2019=1.
EXECUTE.
IF ((SU3=1)&(JAAR=2019)) SU3_2019=1.
EXECUTE.
IF ((SU4=1)&(JAAR=2019)) SU4_2019=1.
EXECUTE.
IF ((SU5=1)&(JAAR=2019)) SU5_2019=1.
EXECUTE.
IF ((SU6=1)&(JAAR=2019)) SU6_2019=1.
EXECUTE.
IF ((SU7=1)&(JAAR=2019)) SU7_2019=1.
EXECUTE.
IF ((SU8=1)&(JAAR=2019)) SU8_2019=1.
EXECUTE.
IF ((SU9=1)&(JAAR=2019)) SU9_2019=1.
EXECUTE.
IF ((SH5=1)&(JAAR=2020)) SH5_2020=1.
EXECUTE.
IF ((SH6=1)&(JAAR=2020)) SH6_2020=1.
EXECUTE.
IF ((SU1=1)&(JAAR=2020)) SU1_2020=1.
EXECUTE.
IF ((SU2=1)&(JAAR=2020)) SU2_2020=1.
EXECUTE.
IF ((SU3=1)&(JAAR=2020)) SU3_2020=1.
EXECUTE.
IF ((SU4=1)&(JAAR=2020)) SU4_2020=1.
EXECUTE.
IF ((SU5=1)&(JAAR=2020)) SU5_2020=1.
EXECUTE.
IF ((SU6=1)&(JAAR=2020)) SU6_2020=1.
EXECUTE.
IF ((SU7=1)&(JAAR=2020)) SU7_2020=1.
EXECUTE.
IF ((SU8=1)&(JAAR=2020)) SU8_2020=1.
EXECUTE.
IF ((SU9=1)&(JAAR=2020)) SU9_2020=1.
EXECUTE.
To do, in every step: check if the original datasets has duplicates --> Identify duplicates, PrimaryLast=1, Select cases if PrimaryLast=1, delete unselected cases (otherwise, merge cannot happen).
GENDER & MIGRATION BACKGROUND
Merge RINPERSOON with GBAPERSOONTAB2021TABV1, variables:	GBAGEBOORTELAND, GBAGESLACHT, GBAGEBOORTELANDMOEDER, GBAGEBOORTELANDVADER, GBAAANTALOUDERSBUITENLAND, GBAHERKOMSTGROEPERING, GBAGENERATIE, GBAGEBOORTEJAAR
merge based on RINPERSOONS and RINPERSOON
Migration background
RECODE GBAHERKOMSTGROEPERING ('6030'=0) ('6043'=1) ('5022'=1) ('5007'=2) ('5095'=2) ('5106'=2)	Make labels: 0 = no migration background
('5107'=2) ('5108'=2) ('5109'=2) ('5110'=2) ('7011'=2) ('6024'=2) ('5009'=3) ('5015'=3) ('6066'=3)	1 = Turkish/Moroccan
('5040'=3) ('5051'=3) ('7024'=3) ('5010'=3) ('7065'=3) ('6002'=3) ('5002'=3) ('6029'=3) ('9089'=3)	2 = Surinamese, Dutch Caribbean or Indonesian
('6003'=3) ('5017'=3) ('6007'=3) ('7044'=3) ('7064'=3) ('7066'=3) ('6018'=3) ('7003'=3) ('7028'=3)	3 = European
('7050'=3) ('7047'=3) ('6067'=3) ('5049'=3) ('6037'=3) ('5039'=3) (ELSE=4) INTO	4 = Other
MIGRATIEACHTERGROND_NIEUW.
VARIABLE LABELS MIGRATIEACHTERGROND_NIEUW 'Migratieachtergrond in categorieën'.
EXECUTE.
Gender
change String to Numeric
RECODE GBAGESLACHT (1=0) (2=1) INTO SEX.	Make labels: 0=male, 1=female
VARIABLE LABELS SEX 'SEX'.
EXECUTE.
Merge applicants with parental data:	IMPORTANT NOTE
Merge RINPERSOON with KINDOUDERTAB2021V1, merge based on RINPERSOONS and RINPERSOON	When merging information of the father (PA), change RINPERSOON to RINPERSOON_PA in the dataset with the variables you need, and name the variables accordingly (e.g. INPP100PERS_PA)
	Then, after a succesful merge with father's data, change RINPERSOON_PA to RINPERSOON_MA in the dataset with the variables you need, and name the variables accordingly (e.g. INPP100PERS_MA)
	Then, you merge with the mother's data (MA) in the Studielink dataset.
Income percentile		INPP100PPERS, INPSECJ
Merge RINPERSOONPA and RINPERSOONMA with INPATAB2019V2 (2020 was not yet definitive at the time of doing the merge (August 17)	INKPERCHOOGSTE = highest income percentile, mom or dad	New variable computed: ONTV_SOCVOOR (if INPSECJ = 21, 22, 23, 24)
Keep INPP100PPERS, INPPERSBRUT, INPPERSINK, INPPERSPRIM, INPSECJ	RECODE INPP100PPERS_PA INPP100PPERS_MA (SYSMIS=-4) (ELSE=Copy) INTO Ink_Pa Ink_Ma.	New variable computed: BIJSTAND (if INPSECJ = 22)
	VARIABLE LABELS Ink_Pa 'Inkomenspercentiel pa' /Ink_Ma 'Inkomenspercentiel ma'.	21=Ontvanger werkloosheidsuitkering, 22=Ontvanger bijstandsuitkering, 23=Ontvanger sociale voorziening overig, 24: Ontvanger uitkering ziekte/arbeidsongeschiktheid
Highest income percentile, mom or dad	EXECUTE.
	IF (Ink_Pa >= Ink_Ma) INKPERCHOOGSTE=Ink_Pa.
	EXECUTE.
	IF (Ink_Ma >= Ink_Pa) INKPERCHOOGSTE=Ink_Ma.
	EXECUTE.
RECODE INKPERCHOOGSTE (-4 thru 0=SYSMIS) (91 thru 100=2) (71 thru 90=1) (1 thru 70=0) INTO
INKOMEN_CAT_HOOGSTE.
SSI parents
RECODE INPSECJ_PA INPSECJ_MA (21=1) (23=1) (24=1) (ELSE=0) INTO SOCVOOR_EXCL_WELFARE_pa
SOCVOOR_EXCL_WELFARE_ma.
VARIABLE LABELS SOCVOOR_EXCL_WELFARE_pa 'Income from social services, excluding welfare'
/SOCVOOR_EXCL_WELFARE_ma 'Income social services, excl welfare'.	SSI Parents: social services income excluding social welfare:
EXECUTE.	Parents who receive income through social services
COMPUTE SOC_SERV_EXCL_WELFARE=SOCVOOR_EXCL_WELFARE_pa+SOCVOOR_EXCL_WELFARE_ma.	(joblessness, social welfare, disease/labor disability)
EXECUTE.
RECODE SOC_SERV_EXCL_WELFARE (0=0) (1 thru 2=1) INTO SOC_SERV_PARENTS_EXCL_WELFARE.
VARIABLE LABELS SOC_SERV_PARENTS_EXCL_WELFARE '1=has 1 or 2 parents with income from social '+
'services, excl welfare'.
EXECUTE.
Number of parents with social welfare
RECODE INPSECJ_PA INPSECJ_MA (22=1) (ELSE=0) INTO BIJSTAND_PA BIJSTAND_MA.
VARIABLE LABELS BIJSTAND_PA 'BIJSTAND PA' /BIJSTAND_MA 'BIJSTAND MA'.
EXECUTE.
COMPUTE OUDERS_BIJSTAND=BIJSTAND_PA+BIJSTAND_MA.
EXECUTE.
RECODE OUDERS_BIJSTAND (0=0) (1 thru 2=1) INTO OUDERS_BIJSTAND_1OF2.
VARIABLE LABELS
/OUDERS_BIJSTAND_1OF2 '1=Has 1 or 2 parents on welfare'.
EXECUTE.
Number of healthcare professional parents
Merge RINPERSOONPA and RINPERSOONMA with BIG2021TABV1
First: DELETE DUPLICATES: the BIG2021TABV1 file can have multiple BIG registrations of the same person. Since we are only interested in whether a parent has held a BIG registration, in the past or currently, we deleted the duplicates and created a new variable:
COMPUTE BIGREG=1.
EXECUTE.
Keep variables:
RINPERSOONSPA
RINPERSOONPA
BIGBEROEP
BIGSPECIALISME
BIGLANDDIPLOMA
BIGREG
RECODE BIGREG_PA BIGREG_MA (1=1) (ELSE=0).
EXECUTE.
COMPUTE OUDERS_BIG=BIGREG_PA+BIGREG_MA.
EXECUTE.
RECODE OUDERS_BIG (0=0) (1 thru 2=1) INTO OUDERS_BIG_1OF2.
VARIABLE LABELS OUDERS_BIG_1OF2 '1=Has 1 or 2 parents with BIG registration '.
EXECUTE.
Number of PSVE parents
Merge RINPERSOONPA and RINPERSOONMA with ONDERWIJSPERSONEELTAB2020V1
COMPUTE ONDERWIJSBAAN=1.
EXECUTE.
Delete duplicates:
USE ALL.
COMPUTE filter_$=(PrimaryLast=1).
VARIABLE LABELS filter_$ 'PrimaryLast=1 (FILTER)'.
VALUE LABELS filter_$ 0 'Not Selected' 1 'Selected'.
FORMATS filter_$ (f1.0).
FILTER BY filter_$.
EXECUTE.
FILTER OFF.
USE ALL.
SELECT IF (PrimaryLast=1).
EXECUTE.
Keep:	FUNCTIECAT, FUNCTIEGRP, ONDERWIJSBAAN, INSTONDSECTOR
RECODE ONDERWIJSBAAN_PA ONDERWIJSBAAN_MA (1=1) (ELSE=0).
EXECUTE.
COMPUTE OUDERS_ONDERWIJSBAAN=ONDERWIJSBAAN_PA+ONDERWIJSBAAN_MA.
EXECUTE.
RECODE OUDERS_ONDERWIJSBAAN (0=0) (1 thru 2=1) INTO OUDERS_ONDERWIJSBAAN1OF2.
VARIABLE LABELS OUDERS_ONDERWIJSBAAN1OF2 '1=Has 1 or 2 parents working in primary, secondary or '+
'vocational education'.
EXECUTE.
AGE CATEGORY
RECODE GBAGEBOORTEJAAR (Lowest thru 1999=0) (2000 thru 2001=1) (2002 thru Highest=2) INTO
AGE_CATEGORY.
VARIABLE LABELS AGE_CATEGORY 'Age category '.
EXECUTE.
Assets percentile
Merge with VEH2019TABV3: change RINPERSOON(S)HKW to RINPERSOON(S)PA/MA, make RINPERSOON Numeric variable. Keep VEHP100WELVAART, VEHP100HVERM, VEHW1000VERH
Merge RINPERSOONPA and RINPERSOONMA with VEHTAB2019v3 (2020 was not yet definitive at the time of the research)
Although this is registered at the household level, we changed RINPERSOONHKW (hoofdkostwinner) to RINPERSOONPA and RINPERSOONMA, as we only included income and wealth levels for parents of the child, not their eventual other partners
Therefore, some info may be missing. This is the case e.g. when parents are divorced and live in new households where the new partner is the main breadwinner.
We add this to the limitations of the article.
Household wealth: VEHP100WELVAART & VEHP100HVERM
RECODE VEHP100WELVAART_PA (SYSMIS=-4) (ELSE=Copy) INTO WELVAART_PA.	Note: I had to change the missings into -4, otherwise I could not compute a variable which would take the highest value of either father or mother (SPSS will not do it if either one is missing)
VARIABLE LABELS WELVAART_PA 'Welvaartspercentiel pa '.	This means that in the output tables, missings can be found by looking at the -4 value
EXECUTE.
RECODE VEHP100HVERM_PA (SYSMIS=-4) (ELSE=Copy) INTO VERMOGEN_PA.
VARIABLE LABELS VERMOGEN_PA 'Vermogenspercentiel pa'.
EXECUTE.
RECODE VEHP100WELVAART_MA (SYSMIS=-4) (ELSE=Copy) INTO WELVAART_MA.
VARIABLE LABELS WELVAART_MA 'Welvaartspercentiel ma'.
EXECUTE.
RECODE VEHP100HVERM_MA (SYSMIS=-4) (ELSE=Copy) INTO VERMOGEN_MA.
VARIABLE LABELS VERMOGEN_MA 'Vermogenspercentiel ma'.
EXECUTE.
IF (WELVAART_PA >= WELVAART_MA) WELVAART_HOOGSTE=WELVAART_PA.
EXECUTE.
IF (WELVAART_MA >= WELVAART_PA) WELVAART_HOOGSTE=WELVAART_MA.
EXECUTE.
IF (VERMOGEN_PA >= VERMOGEN_MA) VERMOGEN_HOOGSTE=VERMOGEN_PA.
EXECUTE.
IF (VERMOGEN_MA >= VERMOGEN_PA) VERMOGEN_HOOGSTE=VERMOGEN_MA.
EXECUTE.
RECODE WELVAART_HOOGSTE (-4=SYSMIS) (-2=SYSMIS) (-3=SYSMIS) (-1=SYSMIS) (1 thru 50=0) (51 thru
80=1) (81 thru 100=2) INTO WELVAART_HOOGSTE_CAT.
VARIABLE LABELS WELVAART_HOOGSTE_CAT 'Categorie hoogste welvaartspercentiel'.
EXECUTE.
RECODE VERMOGEN_HOOGSTE (-4=SYSMIS) (-2=SYSMIS) (-3=SYSMIS) (-1=SYSMIS) (81 thru 100=2) (1 thru
40=0) (41 thru 80=1) INTO VERMOGEN_HOOGSTE_CAT.
VARIABLE LABELS VERMOGEN_HOOGSTE_CAT 'Categorie vermogenspercentiel hoogste, pa of ma'.
EXECUTE.
URBANITY DEGREE
For group 4, we looked at PC4 at age 16. If we follow that same logic, then we need to find the PC4 of 118234 Dutch applicants at age 16. That is not doable.
Therefore, I used GBAADRESOBJECT2021BUSV1 to determine the first known address of each RINPERSOON, and investigate which time period (and thus age) is included in the data range (GBADATUMAANVANGADRESHOUDING and GBADATUMEINDEADRESHOUDING).
Urbanity degree: based on address of person in 2015. That means that for the vast majority of the applicant group, we know which PC4 they lived in at age 12, 13, 14, 15, 16, 17 or 18, see descriptive statistics:
For PC4 urbanity degree calculation, I ran descriptive statistics of GEBOORTEJAAR. The largest groups of NL applicants was born in 2000, 2001 and 2002.
Geboortejaar:	Frequency	Percentage
1998	7083	6			1998	16	2014
1999	13037	11			1999	16	2015
2000	25675	21.7			2000	16	2016
2001	35566	30.1			2001	16	2017
2002	21991	18.6			2002	16	2018
2003	3144	2.7			2003	16	2019
GBAADRESOBJECT2021BUSV1: has all address registrations, with beginning and end date.
GBAADRESOBJECTBUSV2: address registrations of each person, by first date and last date of each address
Goal: find address of person on January 1st 2015
Filter out all addresses with		GBADATUMAANVANGADRESHOUDING (starting date at address)
Select cases if		GBADATUMAANVANGADRESHOUDING				≤201501
Result: dataset only has dates beginning before 20150101
Identify duplicate cases: PrimaryLast=1
Select cases if		PrimaryLast=1, delete unselected cases
Result: dataset only has dates beginning before 20150101 and addresses which were the current address of the RINPERSOON on 20150101
Calculate new variable:
IF ((GBADATUMEINDEADRESHOUDING < 20150101)) Adres_einde_voor_2015=1.
EXECUTE.
RECODE Adres_einde_voor_2015 (1=1) (ELSE=0).
EXECUTE.
FILTER OFF.
USE ALL.
SELECT IF (Adres_einde_voor_2015=0).
EXECUTE.
Delete unselected cases
IF ((GBADATUMAANVANGADRESHOUDING>20160101)) Adres_begin_na_2015=1.
EXECUTE.
RECODE Adres_begin_na_2015 (1=1) (ELSE=0).
EXECUTE.
FILTER OFF.
USE ALL.
SELECT IF (Adres_begin_na_2015=0).
EXECUTE.
* Identify Duplicate Cases.
SORT CASES BY RINPERSOON(A).
MATCH FILES
/FILE=*
/BY RINPERSOON
/FIRST=PrimaryFirst
/LAST=PrimaryLast.
DO IF (PrimaryFirst).
COMPUTE MatchSequence=1-PrimaryLast.
ELSE.
COMPUTE MatchSequence=MatchSequence+1.
END IF.
LEAVE MatchSequence.
FORMATS MatchSequence (f7).
COMPUTE InDupGrp=MatchSequence>0.
SORT CASES InDupGrp(D).
MATCH FILES
/FILE=*
/DROP=PrimaryLast InDupGrp MatchSequence.
VARIABLE LABELS PrimaryFirst 'Indicator of each first matching case as Primary'.
VALUE LABELS PrimaryFirst 0 'Duplicate Case' 1 'Primary Case'.
VARIABLE LEVEL PrimaryFirst (ORDINAL).
FREQUENCIES VARIABLES=PrimaryFirst.
SELECT IF (PrimaryFirst=1).
EXECUTE.
RINOBJECTNUMMER and PC4 are located in K\Utilities\HULPbestanden\RINOBJECTpc4
I used the PC4 of 2015
Identify duplicates, PrimaryLast=1, delete unsected cases
Merged with PC4_sted_oad2015v1

## Sheet: Age cohort 
AGE COHORT
The analyses for the reference group of all 16-year olds on October 1st, 2015 were performed on a dataset which was created by Statistics Netherlands for our earlier project (see publication of Mulder et al. 2022 in Medical Teacher). This is not a publicly available dataset, but permission to access it can be requested through Statistics Netherlands.
The RINPERSOON + RINPERSOONS of all 16-year olds in 2015 can also be created by researchers who wish to replicate our study, based on the GBAPERSOONTAB. For this, one needs to clean GBAPERSOONTAB in a way in which only those who were 16 years old on October 1st, 2015, remain.
Base Dataset: GEOPART2015V1
Compute variable: AGECOHORT = 1
Merged with RINPERSOON	KINDOUDERTAB2015TABV2	RINPERSOONPA, RINPERSOONSPA, RINPERSOONMA, RINPERSOONSMA
Select cases: AGECOHORT = 1, delete unselected cases
Merged with RINPERSOON	GBAPERSOONTAB2020TABV3	GBAGEBOORTELAND, GBAGESLACHT, GBAGEBOORTELANDMOEDER, GBAGEBOORTELANDVADER, GBAAANTALOUDERSBUITENLAND, GBAHERKOMSTGROEPERING, GBAGENERATIE, GBAGEBOORTEJAAR
Select cases: AGECOHORT = 1, delete unselected cases
INPATAB2015TABV2		Keep INPP100PPERS, INPPERSBRUT, INPPERSINK, INPPERSPRIM, INPSECJ
Merged with RINPERSOONPA & RINPERSOONMA (one-to-many merge)	In INPATAB: rename RINPERSOON: RINPERSOONPA to merge with father, afterwards rename it RINPERSOONMA to merge with mother
Select cases: AGECOHORT = 1, delete unselected cases
Merged with RINPERSOONPA & RINPERSOONMA (one-to-many merge)	VEHTAB2015TABV2	VEHP100WELVAART, VEHP100HVERM, VEHW1000VERH
Select cases: AGECOHORT = 1, delete unselected cases
	BIGTAB2015V1	New variables computed: BIGREG_PA=1 & BIGREG_MA=1	PrimaryLast=1, Select cases if PrimaryLast=1, delete unselected cases
Merged with RINPERSOONPA & RINPERSOONMA (one-to-many merge)
Select cases: AGECOHORT = 1, delete unselected cases
	ONDERWIJSPERSONEELTAB2016V2	2016 was the earliest available dataset, therefore I could not choose 2015
		New variable computed: ONDERWIJSBAAN=1
		FUNCTIECAT, FUNCTIEGRP, ONDERWIJSBAAN, INSTONDSECTOR
		PrimaryLast=1, Select cases if PrimaryLast=1, delete unselected cases
Merged with RINPERSOONPA & RINPERSOONMA (one-to-many merge)
		Recode: 1=1, missing = 0
Merged with RINPERSOONPA & RINPERSOONMA (one-to-many merge)
Educational background (Opleidingstype)	ONDERWIJSDEELNEMERSTAB2015V4
	merged with OPLEIDINGSNRREFV27 on the K server: K:\Utilities\Code_Listings\SSBreferentiebestanden
	OPLNRHOOFDINSCHR --> renamed as OPLNR and merged on the basis of OPLNR in reference file
	After merge and deleting unnecessary variables, variables remaining are:
	OPLR, ONDERWIJSSOORT, SECTORVO, PROFIELVO, ONDERWIJSSOORTDETAILVO, NIVEAUMBO, SECTORMBO, CROHOCODE, SOORTHO
Select cases: AGECOHORT = 1, delete unselected cases
In base dataset AGE COHORT
Compute variables
Highest income percentile category
INKPERCHOOGSTE = highest income percentile, mom or dad
IF (INPP100PPERS_PA >= INPP100PPERS_MA) INKPERCHOOGSTE=INPP100PPERS_PA.
EXECUTE.
IF ( INPP100PPERS_MA>= INPP100PPERS_PA) INKPERCHOOGSTE=INPP100PPERS_MA.
EXECUTE.
RECODE INPP100PPERS_PA (SYSMIS=-4).
EXECUTE.
RECODE INPP100PPERS_MA (SYSMIS=-4).
EXECUTE.
IF ( INPP100PPERS_MA>= INPP100PPERS_PA) INKPERCHOOGSTE=INPP100PPERS_MA.
EXECUTE.
IF ( INPP100PPERS_PA>= INPP100PPERS_MA) INKPERCHOOGSTE=INPP100PPERS_PA.
EXECUTE.
Recode INKPERCHOOGSTE:
RECODE INKPERCHOOGSTE (-4 thru 0=SYSMIS) (91 thru 100=2 (71 thru 90=1) (1 thru 70=0) INTO
INKCATHOOGSTE.
Number of parents with social welfare
RECODE INPSECJ_PA INPSECJ_MA (22=1) (ELSE=0) INTO BIJSTAND_PA BIJSTAND_MA.
VARIABLE LABELS BIJSTAND_PA 'BIJSTAND PA' /BIJSTAND_MA 'BIJSTAND MA'.
EXECUTE.
COMPUTE OUDERS_BIJSTAND=BIJSTAND_PA+BIJSTAND_MA.
EXECUTE.
RECODE OUDERS_BIJSTAND (0=0) (1 thru 2=1) INTO OUDERS_BIJSTAND_1OF2.
VARIABLE LABELS
/OUDERS_BIJSTAND_1OF2 '1=Has 1 or 2 parents on welfare'.
EXECUTE.
Household wealth: VEHP100WELVAART & VEHP100HVERM	RECODE VEHP100WELVAART_PA (SYSMIS=-4) (ELSE=Copy) INTO WELVAART_PA.	Note: I had to change the missings into -4, otherwise I could not compute a variable which would take the highest value of either father or mother (SPSS will not do it if either one is missing)
	VARIABLE LABELS WELVAART_PA 'Welvaartspercentiel pa '.	This means that in the output tables, missings can be found by looking at the -4 value
	EXECUTE.
	RECODE VEHP100HVERM_PA (SYSMIS=-4) (ELSE=Copy) INTO VERMOGEN_PA.
	VARIABLE LABELS VERMOGEN_PA 'Vermogenspercentiel pa'.	In the article, we used VERMOGEN (assets), not WELVAART (wealth)
	EXECUTE.
	RECODE VEHP100WELVAART_MA (SYSMIS=-4) (ELSE=Copy) INTO WELVAART_MA.
	VARIABLE LABELS WELVAART_MA 'Welvaartspercentiel ma'.
	EXECUTE.
	RECODE VEHP100HVERM_MA (SYSMIS=-4) (ELSE=Copy) INTO VERMOGEN_MA.
	VARIABLE LABELS VERMOGEN_MA 'Vermogenspercentiel ma'.
	EXECUTE
	IF (WELVAART_PA >= WELVAART_MA) WELVAART_HOOGSTE=WELVAART_PA.
	EXECUTE.
	IF (WELVAART_MA >= WELVAART_PA) WELVAART_HOOGSTE=WELVAART_MA.
	EXECUTE.
	IF (VERMOGEN_PA >= VERMOGEN_MA) VERMOGEN_HOOGSTE=VERMOGEN_PA.
	EXECUTE.
	IF (VERMOGEN_MA >= VERMOGEN_PA) VERMOGEN_HOOGSTE=VERMOGEN_MA.
	EXECUTE.
	RECODE WELVAART_HOOGSTE (-4=SYSMIS) (-2=SYSMIS) (-3=SYSMIS) (-1=SYSMIS) (1 thru 50=0) (51 thru
	80=1) (81 thru 100=2) INTO WELVAART_HOOGSTE_CAT.
	VARIABLE LABELS WELVAART_HOOGSTE_CAT 'Categorie hoogste welvaartspercentiel'.
	EXECUTE.
	RECODE VERMOGEN_HOOGSTE (-4=SYSMIS) (-2=SYSMIS) (-3=SYSMIS) (-1=SYSMIS) (81 thru 100=2) (1 thru
	40=0) (41 thru 80=1) INTO VERMOGEN_HOOGSTE_CAT.
	VARIABLE LABELS VERMOGEN_HOOGSTE_CAT 'Categorie vermogenspercentiel hoogste, pa of ma'.
	EXECUTE.
Migration background	RECODE GBAHERKOMSTGROEPERING ('6030'=0) ('6043'=1) ('5022'=1) ('5007'=2) ('5095'=2) ('5106'=2)
	('5107'=2) ('5108'=2) ('5109'=2) ('5110'=2) ('7011'=2) ('6024'=2) ('5009'=3) ('5015'=3) ('6066'=3)
	('5040'=3) ('5051'=3) ('7024'=3) ('5010'=3) ('7065'=3) ('6002'=3) ('5002'=3) ('6029'=3) ('9089'=3)
	('6003'=3) ('5017'=3) ('6007'=3) ('7044'=3) ('7064'=3) ('7066'=3) ('6018'=3) ('7003'=3) ('7028'=3)
	('7050'=3) ('7047'=3) ('6067'=3) ('5049'=3) ('6037'=3) ('5039'=3) (ELSE=4) INTO
	MIGRATIEACHTERGROND_NIEUW.
	VARIABLE LABELS MIGRATIEACHTERGROND_NIEUW 'Migratieachtergrond in categorieën'.
	EXECUTE.
SOCIAL SERVICES INCOME EXCL WELFARE	RECODE INPSECJ_PA INPSECJ_MA (21=1) (23=1) (24=1) (ELSE=0) INTO SOCVOOR_EXCL_WELFARE_pa
	SOCVOOR_EXCL_WELFARE_ma.
	VARIABLE LABELS SOCVOOR_EXCL_WELFARE_pa 'Income from social services, excluding welfare'
	/SOCVOOR_EXCL_WELFARE_ma 'Income social services, excl welfare'.
	EXECUTE.
	COMPUTE SOC_SERV_EXCL_WELFARE=SOCVOOR_EXCL_WELFARE_pa+SOCVOOR_EXCL_WELFARE_ma.
	EXECUTE.
	RECODE SOC_SERV_EXCL_WELFARE (0=0) (1 thru 2=1) INTO SOC_SERV_PARENTS_EXCL_WELFARE.
	VARIABLE LABELS SOC_SERV_PARENTS_EXCL_WELFARE '1=has 1 or 2 parents with income from social '+
	'services, excl welfare'.
	EXECUTE.
Parents who work in education sector
(primary, secondary, vocational and agrarian schools)
ONDERWIJSPERSONEELTAB2020V1:
COMPUTE ONDERWIJSBAAN=1.
EXECUTE.
Delete duplicates:
USE ALL.
COMPUTE filter_$=(PrimaryLast=1).
VARIABLE LABELS filter_$ 'PrimaryLast=1 (FILTER)'.
VALUE LABELS filter_$ 0 'Not Selected' 1 'Selected'.
FORMATS filter_$ (f1.0).
FILTER BY filter_$.
EXECUTE.
FILTER OFF.
USE ALL.
SELECT IF (PrimaryLast=1).
EXECUTE.
Merge RINPERSOONPA and RINPERSOONMA with ONDERWIJSPERSONEELTAB2020V1
Keep:	FUNCTIECAT, FUNCTIEGRP, ONDERWIJSBAAN, INSTONDSECTOR, ONDERWIJSBAAN
RECODE ONDERWIJSBAAN_PA ONDERWIJSBAAN_MA (1=1) (ELSE=0).
EXECUTE.
COMPUTE OUDERS_ONDERWIJSBAAN=ONDERWIJSBAAN_PA+ONDERWIJSBAAN_MA.
EXECUTE.
RECODE OUDERS_ONDERWIJSBAAN (0=0) (1 thru 2=1) INTO OUDERS_ONDERWIJSBAAN1OF2.
VARIABLE LABELS OUDERS_ONDERWIJSBAAN1OF2 '1=Has 1 or 2 parents working in primary, secondary or '+
'vocational education'.
EXECUTE.
Parents who are registered healthcare professionals	Recode: 1=1, missing = 0, new var: OUDERS_BIGREGISTRATIE = BIGREG_PA+BIGREG_MA (Number of parents who are registered healthcare professionals)
Merge RINPERSOONPA and RINPERSOONMA with BIG2021TABV1
First: DELETE DUPLICATES: the BIG2021TABV1 file can have multiple BIG registrations of the same person. Since we are only interested in whether a parent has held a BIG registration, in the past or currently, we deleted the duplicates and created a new variable:
COMPUTE BIGREG=1.
EXECUTE.
Keep variables:
RINPERSOONSPA
RINPERSOONPA
BIGBEROEP
BIGSPECIALISME
BIGLANDDIPLOMA
BIGREG
RECODE BIGREG_PA BIGREG_MA (1=1) (ELSE=0).
EXECUTE.
COMPUTE OUDERS_BIG=BIGREG_PA+BIGREG_MA.
EXECUTE.
RECODE OUDERS_BIG (0=0) (1 thru 2=1) INTO OUDERS_BIG_1OF2.
VARIABLE LABELS OUDERS_BIG_1OF2 '1=Has 1 or 2 parents with BIG registration '.
EXECUTE.
URBANITY DEGREE:
In the dataset we used, based on an earlier study, the postal code of the address at age 16 was provided to us by CBS. For those who want to replicate our study: you can use the same method as in the merging protocol of the applicant pool.
PC4 (variable already in base dataset) -> merge with PC4_STED_OAD_2015V1
STED, OAD
Type of education: HAVO	RECODE ONDERWIJSSOORTDETAILVO ('11'=1) (ELSE=0) INTO HAVO.
	VARIABLE LABELS HAVO 'HAVO'.
	EXECUTE.
Type of education: VWO	RECODE ONDERWIJSSOORTDETAILVO ('12'=1) ('13'=1) ('14'=1) (ELSE=0) INTO VWO.
	VARIABLE LABELS VWO 'VWO'.
	EXECUTE.
all 16-year olds analysis:
FREQUENCIES VARIABLES=GBAGESLACHT MIGRATIEACHTERGROND_NIEUW GBAGEBOORTELANDNL STEDELIJKHEIDSKLASSE
INKCATHOOGSTE VERMOGEN_HOOGSTE_CAT OUDERS_BIJSTAND SOC_SERV_PARENTS_EXCL_WELFARE
OUDERS_BIGREGISTRATIE OUDERS_ONDERWIJSBAAN
/ORDER=ANALYSIS.
HAVO analysis (higher general education)
USE ALL.
COMPUTE filter_$=((HAVO=1)).
VARIABLE LABELS filter_$ '(HAVO=1) (FILTER)'.
VALUE LABELS filter_$ 0 'Not Selected' 1 'Selected'.
FORMATS filter_$ (f1.0).
FILTER BY filter_$.
EXECUTE.
FREQUENCIES VARIABLES=GBAGESLACHT MIGRATIEACHTERGROND_NIEUW GBAGEBOORTELANDNL STEDELIJKHEIDSKLASSE
INKCATHOOGSTE VERMOGEN_HOOGSTE_CAT OUDERS_BIJSTAND SOC_SERV_PARENTS_EXCL_WELFARE
OUDERS_BIGREGISTRATIE OUDERS_ONDERWIJSBAAN
/ORDER=ANALYSIS.
VWO analysis (pre-university education)
USE ALL.
COMPUTE filter_$=((VWO=1)).
VARIABLE LABELS filter_$ '(VWO=1) (FILTER)'.
VALUE LABELS filter_$ 0 'Not Selected' 1 'Selected'.
FORMATS filter_$ (f1.0).
FILTER BY filter_$.
EXECUTE.
FREQUENCIES VARIABLES=GBAGESLACHT MIGRATIEACHTERGROND_NIEUW GBAGEBOORTELANDNL STEDELIJKHEIDSKLASSE
INKCATHOOGSTE VERMOGEN_HOOGSTE_CAT OUDERS_BIJSTAND SOC_SERV_PARENTS_EXCL_WELFARE
OUDERS_BIGREGISTRATIE OUDERS_ONDERWIJSBAAN
/ORDER=ANALYSIS.

## Sheet: Syntax Univar log reg
Univariable logistic regression: the following are an example of SH1_2019. Do the same for all clusters.
UNIVAR LOG REG: GENDER
USE ALL.
COMPUTE filter_$=((Ranking_Number=1)&(NL0_or_INT_1=0)&(SH1_2019=1)).
VARIABLE LABELS filter_$ '(Ranking_Number=1)&(NL0_or_INT_1=0)&(SH1_2019=1) (FILTER)'.
VALUE LABELS filter_$ 0 'Not Selected' 1 'Selected'.
FORMATS filter_$ (f1.0).
FILTER BY filter_$.
EXECUTE.
LOGISTIC REGRESSION VARIABLES Place_Offered
/METHOD=ENTER SEX
/CONTRAST (SEX)=Indicator(1)
/PRINT=CI(95)
/CRITERIA=PIN(0.05) POUT(0.10) ITERATE(20) CUT(0.5).
AGE CATEGORY
USE ALL.
COMPUTE filter_$=((Ranking_Number=1)&(NL0_or_INT_1=0)&(SH1_2019=1)).
VARIABLE LABELS filter_$ '(Ranking_Number=1)&(NL0_or_INT_1=0)&(SH1_2019=1) (FILTER)'.
VALUE LABELS filter_$ 0 'Not Selected' 1 'Selected'.
FORMATS filter_$ (f1.0).
FILTER BY filter_$.
EXECUTE.
LOGISTIC REGRESSION VARIABLES Place_Offered
/METHOD=ENTER AGE_CATEGORY
/CONTRAST (AGE_CATEGORY)=Indicator(1)
/PRINT=CI(95)
/CRITERIA=PIN(0.05) POUT(0.10) ITERATE(20) CUT(0.5).
INCOME CATEGORY
USE ALL.
COMPUTE filter_$=((Ranking_Number=1)&(NL0_or_INT_1=0)&(SH1_2019=1)).
VARIABLE LABELS filter_$ '(Ranking_Number=1)&(NL0_or_INT_1=0)&(SH1_2019=1) (FILTER)'.
VALUE LABELS filter_$ 0 'Not Selected' 1 'Selected'.
FORMATS filter_$ (f1.0).
FILTER BY filter_$.
EXECUTE.
LOGISTIC REGRESSION VARIABLES Place_Offered
/METHOD=ENTER INCOME_CATEGORY
/CONTRAST (INCOME_CATEGORY)=Indicator(1)
/PRINT=CI(95)
/CRITERIA=PIN(0.05) POUT(0.10) ITERATE(20) CUT(0.5).
ASSETS CATEGORY
USE ALL.
COMPUTE filter_$=((Ranking_Number=1)&(NL0_or_INT_1=0)&(SH1_2019=1)).
VARIABLE LABELS filter_$ '(Ranking_Number=1)&(NL0_or_INT_1=0)&(SH1_2019=1) (FILTER)'.
VALUE LABELS filter_$ 0 'Not Selected' 1 'Selected'.
FORMATS filter_$ (f1.0).
FILTER BY filter_$.
EXECUTE.
LOGISTIC REGRESSION VARIABLES Place_Offered
/METHOD=ENTER ASSETS_CATEGORY
/CONTRAST (ASSETS_CATEGORY)=Indicator(1)
/PRINT=CI(95)
/CRITERIA=PIN(0.05) POUT(0.10) ITERATE(20) CUT(0.5).
PARENTS WITH SOCIAL WELFARE
USE ALL.
COMPUTE filter_$=((Ranking_Number=1)&(NL0_or_INT_1=0)&(SH1_2019=1)).
VARIABLE LABELS filter_$ '(Ranking_Number=1)&(NL0_or_INT_1=0)&(SH1_2019=1) (FILTER)'.
VALUE LABELS filter_$ 0 'Not Selected' 1 'Selected'.
FORMATS filter_$ (f1.0).
FILTER BY filter_$.
EXECUTE.
LOGISTIC REGRESSION VARIABLES Place_Offered
/METHOD=ENTER WELFARE_PARENTS
/CONTRAST (WELFARE_PARENTS)=Indicator(1)
/PRINT=CI(95)
/CRITERIA=PIN(0.05) POUT(0.10) ITERATE(20) CUT(0.5).
NUMBER OF PARENTS WITH ANOTHER SOCIAL SERVICES INCOME
USE ALL.
COMPUTE filter_$=((Ranking_Number=1)&(NL0_or_INT_1=0)&(SH1_2019=1)).
VARIABLE LABELS filter_$ '(Ranking_Number=1)&(NL0_or_INT_1=0)&(SH1_2019=1) (FILTER)'.
VALUE LABELS filter_$ 0 'Not Selected' 1 'Selected'.
FORMATS filter_$ (f1.0).
FILTER BY filter_$.
EXECUTE.
LOGISTIC REGRESSION VARIABLES Place_Offered
/METHOD=ENTER SOC_SERV_PARENTS_EXCL_WELFARE
/CONTRAST (SOC_SERV_PARENTS_EXCL_WELFARE)=Indicator(1)
/PRINT=CI(95)
/CRITERIA=PIN(0.05) POUT(0.10) ITERATE(20) CUT(0.5).
NUMBER OF PARENTS WITH A BIG-REGISTRATION
USE ALL.
COMPUTE filter_$=((Ranking_Number=1)&(NL0_or_INT_1=0)&(SH1_2019=1)).
VARIABLE LABELS filter_$ '(Ranking_Number=1)&(NL0_or_INT_1=0)&(SH1_2019=1) (FILTER)'.
VALUE LABELS filter_$ 0 'Not Selected' 1 'Selected'.
FORMATS filter_$ (f1.0).
FILTER BY filter_$.
EXECUTE.
LOGISTIC REGRESSION VARIABLES Place_Offered
/METHOD=ENTER BIG_REG_PARENTS
/CONTRAST (BIG_REG_PARENTS)=Indicator(1)
/PRINT=CI(95)
/CRITERIA=PIN(0.05) POUT(0.10) ITERATE(20) CUT(0.5).
NUMBER OF PARENTS WORKING IN PRIMARY, SECONDARY OR VOCATIONAL EDUCATION
USE ALL.
COMPUTE filter_$=((Ranking_Number=1)&(NL0_or_INT_1=0)&(SH1_2019=1)).
VARIABLE LABELS filter_$ '(Ranking_Number=1)&(NL0_or_INT_1=0)&(SH1_2019=1) (FILTER)'.
VALUE LABELS filter_$ 0 'Not Selected' 1 'Selected'.
FORMATS filter_$ (f1.0).
FILTER BY filter_$.
EXECUTE.
LOGISTIC REGRESSION VARIABLES Place_Offered
/METHOD=ENTER EDUCATION_JOB_PARENTS
/CONTRAST (EDUCATION_JOB_PARENTS)=Indicator(1)
/PRINT=CI(95)
/CRITERIA=PIN(0.05) POUT(0.10) ITERATE(20) CUT(0.5).
MIGRATION BACKGROUND
USE ALL.
COMPUTE filter_$=((Ranking_Number=1)&(NL0_or_INT_1=0)&(SH1_2019=1)).
VARIABLE LABELS filter_$ '(Ranking_Number=1)&(NL0_or_INT_1=0)&(SH1_2019=1) (FILTER)'.
VALUE LABELS filter_$ 0 'Not Selected' 1 'Selected'.
FORMATS filter_$ (f1.0).
FILTER BY filter_$.
EXECUTE.
LOGISTIC REGRESSION VARIABLES Place_Offered
/METHOD=ENTER MIGRATION_BACKGROUND_3_CAT
/CONTRAST (MIGRATION_BACKGROUND_3_CAT)=Indicator(1)
/PRINT=CI(95)
/CRITERIA=PIN(0.05) POUT(0.10) ITERATE(20) CUT(0.5).
URBANITY DEGREE OF POSTAL CODE IN 2015
USE ALL.
COMPUTE filter_$=((Ranking_Number=1)&(NL0_or_INT_1=0)&(SH1_2019=1)).
VARIABLE LABELS filter_$ '(Ranking_Number=1)&(NL0_or_INT_1=0)&(SH1_2019=1) (FILTER)'.
VALUE LABELS filter_$ 0 'Not Selected' 1 'Selected'.
FORMATS filter_$ (f1.0).
FILTER BY filter_$.
EXECUTE.
LOGISTIC REGRESSION VARIABLES Place_Offered
/METHOD=ENTER URBANITY_3_CAT
/CONTRAST (URBANITY_3_CAT)=Indicator(1)
/PRINT=CI(95)
/CRITERIA=PIN(0.05) POUT(0.10) ITERATE(20) CUT(0.5).

## Sheet: Syntax multivar log reg
Multivariable logistic regression: the following is an example of SH1_2019. Do the same for all clusters.
Do this for each cluster, by replacing the cluster name in the syntax
You can also choose to copy your file to create a new dataset, with only those who have a RINPERSOON and a ranking number. Then, you no longer need the selection of NL0_or_INT_1=0 & Ranking_Number=1.
USE ALL.
COMPUTE filter_$=((Ranking_Number=1)&(NL0_or_INT_1=0)&(SH1_2019=1)).
VARIABLE LABELS filter_$ '(Ranking_Number=1)&(NL0_or_INT_1=0)&(SH1_2019=1) (FILTER)'.
VALUE LABELS filter_$ 0 'Not Selected' 1 'Selected'.
FORMATS filter_$ (f1.0).
FILTER BY filter_$.
EXECUTE.
LOGISTIC REGRESSION VARIABLES Place_Offered
/METHOD=ENTER SEX AGE_CATEGORY INCOME_CATEGORY ASSETS_CATEGORY WELFARE_PARENTS
SOC_SERV_PARENTS_EXCL_WELFARE BIG_REG_PARENTS EDUCATION_JOB_PARENTS MIGRATION_BACKGROUND_3_CAT
URBANITY_3_CAT
/CONTRAST (SEX)=Indicator(1)
/CONTRAST (AGE_CATEGORY)=Indicator(1)
/CONTRAST (INCOME_CATEGORY)=Indicator(1)
/CONTRAST (ASSETS_CATEGORY)=Indicator(1)
/CONTRAST (WELFARE_PARENTS)=Indicator(1)
/CONTRAST (BIG_REG_PARENTS)=Indicator(1)
/CONTRAST (EDUCATION_JOB_PARENTS)=Indicator(1)
/CONTRAST (MIGRATION_BACKGROUND_3_CAT)=Indicator(1)
/CONTRAST (URBANITY_3_CAT)=Indicator(1)
/CONTRAST (SOC_SERV_PARENTS_EXCL_WELFARE)=Indicator(1)
/PRINT=CI(95)
/CRITERIA=PIN(0.05) POUT(0.10) ITERATE(20) CUT(0.5).

## Sheet: Syntax descr stats clusters 
Syntax for descriptive statistics. The following is an example of SH1_2019. Do the same for all clusters.
You can also choose to copy your file to create a new dataset, with only those who have a RINPERSOON and a ranking number. Then, you no longer need the selection of NL0_or_INT_1=0 & Ranking_Number=1.
USE ALL.
COMPUTE filter_$=((NL0_or_INT_1=0)&(Ranking_Number=1)&(SH1_2019=1)).
VARIABLE LABELS filter_$ '(NL0_or_INT_1=0)&(Ranking_Number=1)&(SH1_2019=1) (FILTER)'.
VALUE LABELS filter_$ 0 'Not Selected' 1 'Selected'.
FORMATS filter_$ (f1.0).
FILTER BY filter_$.
EXECUTE.
FREQUENCIES VARIABLES=SEX AGE_CATEGORY MIGRATION_BACKGROUND GBAGEBOORTELANDNL URBANITY_DEGREE
INCOME_CATEGORY ASSETS_CATEGORY WELFARE_PARENTS SOC_SERV_PARENTS_EXCL_WELFARE BIG_REG_PARENTS
EDUCATION_JOB_PARENTS
/ORDER=ANALYSIS.
USE ALL.
COMPUTE filter_$=((NL0_or_INT_1=0)&(Ranking_Number=1)&(SH1_2019=1)&(Place_Offered=1)).
VARIABLE LABELS filter_$ '(NL0_or_INT_1=0)&(Ranking_Number=1)&(SH1_2019=1)&(Place_Offered=1) '+
'(FILTER)'.
VALUE LABELS filter_$ 0 'Not Selected' 1 'Selected'.
FORMATS filter_$ (f1.0).
FILTER BY filter_$.
EXECUTE.
FREQUENCIES VARIABLES=SEX AGE_CATEGORY MIGRATION_BACKGROUND GBAGEBOORTELANDNL URBANITY_DEGREE
INCOME_CATEGORY ASSETS_CATEGORY WELFARE_PARENTS SOC_SERV_PARENTS_EXCL_WELFARE BIG_REG_PARENTS
EDUCATION_JOB_PARENTS
/ORDER=ANALYSIS.
USE ALL.
COMPUTE filter_$=((NL0_or_INT_1=0)&(Ranking_Number=1)&(SH1_2019=1)&(Place_Offered=1)&(Status_I=1)).
VARIABLE LABELS filter_$ '(NL0_or_INT_1=0)&(Ranking_Number=1)&(SH1_2019=1)&(Place_Offered=1)'+
'&(Status_I=1) (FILTER)'.
VALUE LABELS filter_$ 0 'Not Selected' 1 'Selected'.
FORMATS filter_$ (f1.0).
FILTER BY filter_$.
EXECUTE.
FREQUENCIES VARIABLES=SEX AGE_CATEGORY MIGRATION_BACKGROUND GBAGEBOORTELANDNL URBANITY_DEGREE
INCOME_CATEGORY ASSETS_CATEGORY WELFARE_PARENTS SOC_SERV_PARENTS_EXCL_WELFARE BIG_REG_PARENTS
EDUCATION_JOB_PARENTS
/ORDER=ANALYSIS.

## Sheet: Crosscheck clusters
Crosscheck whether all study programs (ISAT codes) are correctly included in each cluster.
Use crosstabs of ISAT * Collegejaar to create the following output for each cluster.
Clusters and ISAT codes are color-coded here to enable easy cross-checking.
ISAT * Collegejaar Crosstabulation
Count
		Collegejaar		Total
		2019	2020
ISAT	30009	348	0	348		ISAT	SH1_2019	SH1_2020	SH1			ISAT	SH2_2019	SH2_2020	SH2			ISAT	SH3_2019	SH3_2020	SH3
	30023	1366	1418	2784		30023	1366	1418				34576	1927	1828				34397	658	303
	30036	714	593	1307		34134	1514	1351				39252	0	77				34112	763	843
	30037	1579	1101	2680		34560	659	695				34549	226	180				34561	267	292
	34040	801	774	1575			3539	3464	7003				2153	2085	4238				1688	1438	3126
	34091	1359	1366	2725
	34112	763	843	1606
	34134	1514	1351	2865
	34389	216	143	359			SH4_2019	SH4_2020	SH4				SH5_2019	SH5_2020	SH5				SH6_2019	SH6_2020	SH6
	34397	658	303	961		34570	2925	2990				30036	714	593				34507	3351	3505
	34507	3351	3505	6856		34585	265	305				30037	1579	1101				30009	348	0
	34549	226	180	406		34040	801	774				34389	216	143				34091	1359	1366
	34560	659	695	1354			3991	4069	8060			34951	286	282					5058	4871	9929
	34561	267	292	559									2795	2119	4914
	34570	2925	2990	5915
	34576	1927	1828	3755
	34585	265	305	570
	34951	286	282	568
	39252	0	77	77
	50014	497	524	1021
	50019	2598	2683	5281
	50033	325	348	673			SU1_2019	SU1_2020	SU1				SU2_2019	SU2_2020	SU2				SU3_2019	SU3_2020	SU3
	50441	414	394	808		56551	9548	9630	19178			56560	1603	1644				50014	497	524
	50627	846	835	1681								56157	669	616				56604	10073	16505
	50897	2155	2526	4681									2272	2260	4532				10570	17029	27599
	50952	2880	3120	6000
	55003	331	275	606
	55007	684	708	1392
	56157	669	616	1285
	56226	341	0	341
	56469	1831	2149	3980
	56551	9548	9630	19178
	56560	1603	1644	3247			SU4_2019	SU4_2020	SU4				SU5_2019	SU5_2020	SU5				SU6_2019	SU6_2020	SU6
	56570	1105	1118	2223		56990	1768	1787				59325	371	348				56945	445	428
	56604	10073	16505	26578		56226	341	0				56841	180	0				50441	414	394
	56606	1392	1379	2771		50033	325	348				56868	235	0				56955	861	828
	56827	108	0	108		55007	684	708				56570	1105	1118				56981	1029	993
	56841	180	0	180			3118	2843	5961			55003	331	275					2749	2643	5392
	56868	235	0	235									2222	1741	3963
	56945	445	428	873
	56951	1692	1663	3355
	56955	861	828	1689
	56956	1781	1973	3754
	56964	3117	3403	6520			SU7_2019	SU7_2020	SU7				SU8_2019	SU8_2020	SU8				SU9_2019	SU9_2020	SU9
	56966	620	0	620		56951	1692	1663				50897	2155	2526				50627	846	835
	56981	1029	993	2022		56966	620	0				50019	2598	2683				56606	1392	1379
	56987	531	520	1051		56956	1781	1973				50952	2880	3120				56469	1831	2149
	56990	1768	1787	3555		56964	3117	3403				56827	108	0					4069	4363	8432
	56994	452	0	452		56987	531	520				56994	452	0
	59325	371	348	719			7741	7559	15300				8193	8329	16522
Total		69706	74443	144149
IF ((ISAT=30023)OR(ISAT=34560)OR(ISAT=34134)) SH1=1.
EXECUTE.
IF ((SH1=1)&(JAAR=2019)) SH1_2019=1.
EXECUTE.
IF ((SH1=1)&(JAAR=2020)) SH1_2020=1.
EXECUTE.
IF ((ISAT=34576)OR(ISAT=39252)OR(ISAT=34549)) SH2=1.
EXECUTE.
IF ((SH2=1)&(JAAR=2019)) SH2_2019=1.
EXECUTE.
IF ((SH2=1)&(JAAR=2020)) SH2_2020=1.
EXECUTE.
IF ((ISAT=34397)OR(ISAT=34112)OR(ISAT=34561)) SH3=1.
EXECUTE.
IF ((SH3=1)&(JAAR=2019)) SH3_2019=1.
EXECUTE.
IF ((SH3=1)&(JAAR=2020)) SH3_2020=1.
EXECUTE.
IF ((ISAT=34570)OR(ISAT=34585)OR(ISAT=34040)) SH4=1.
EXECUTE.
IF ((ISAT=30036)OR(ISAT=30037)OR(ISAT=34389)OR(ISAT=34951)) SH5=1.
EXECUTE.
IF ((ISAT=34507)OR(ISAT=30009)OR(ISAT=34091)) SH6=1.
EXECUTE.
IF ((ISAT=56551)) SU1=1.
EXECUTE.
IF ((ISAT=56560)OR(ISAT=56157)) SU2=1.
EXECUTE.
IF ((ISAT=50014)OR(ISAT=56604)) SU3=1.
EXECUTE.
IF ((ISAT=56990)OR(ISAT=56226)OR(ISAT=50033)OR(ISAT=55007)) SU4=1.
EXECUTE.
IF ((ISAT=59325)OR(ISAT=56841)OR(ISAT=56868)OR(ISAT=56570)OR(ISAT=55003)) SU5=1.
EXECUTE.
IF ((ISAT=56945)OR(ISAT=50441)OR(ISAT=56955)OR(ISAT=56981)) SU6=1.
EXECUTE.
IF ((ISAT=56951)OR(ISAT=56966)OR(ISAT=56956)OR(ISAT=56964)OR(ISAT=56987)) SU7=1.
EXECUTE.
IF ((ISAT=50897)OR(ISAT=50019)OR(ISAT=50952)OR(ISAT=56827)OR(ISAT=56994)) SU8=1.
EXECUTE.
IF ((ISAT=50627)OR(ISAT=56606)OR(ISAT=56469)) SU9=1.
EXECUTE.
IF ((SH4=1)&(JAAR=2019)) SH4_2019=1.
EXECUTE.
IF ((SH4=1)&(JAAR=2020)) SH4_2020=1.
EXECUTE.
IF ((SH5=1)&(JAAR=2019)) SH5_2019=1.
EXECUTE.
IF ((SH6=1)&(JAAR=2019)) SH6_2019=1.
EXECUTE.
IF ((SU1=1)&(JAAR=2019)) SU1_2019=1.
EXECUTE.
IF ((SU2=1)&(JAAR=2019)) SU2_2019=1.
EXECUTE.
IF ((SU3=1)&(JAAR=2019)) SU3_2019=1.
EXECUTE.
IF ((SU4=1)&(JAAR=2019)) SU4_2019=1.
EXECUTE.
IF ((SU5=1)&(JAAR=2019)) SU5_2019=1.
EXECUTE.
IF ((SU6=1)&(JAAR=2019)) SU6_2019=1.
EXECUTE.
IF ((SU7=1)&(JAAR=2019)) SU7_2019=1.
EXECUTE.
IF ((SU8=1)&(JAAR=2019)) SU8_2019=1.
EXECUTE.
IF ((SU9=1)&(JAAR=2019)) SU9_2019=1.
EXECUTE.
IF ((SH5=1)&(JAAR=2020)) SH5_2020=1.
EXECUTE.
IF ((SH6=1)&(JAAR=2020)) SH6_2020=1.
EXECUTE.
IF ((SU1=1)&(JAAR=2020)) SU1_2020=1.
EXECUTE.
IF ((SU2=1)&(JAAR=2020)) SU2_2020=1.
EXECUTE.
IF ((SU3=1)&(JAAR=2020)) SU3_2020=1.
EXECUTE.
IF ((SU4=1)&(JAAR=2020)) SU4_2020=1.
EXECUTE.
IF ((SU5=1)&(JAAR=2020)) SU5_2020=1.
EXECUTE.
IF ((SU6=1)&(JAAR=2020)) SU6_2020=1.
EXECUTE.
IF ((SU7=1)&(JAAR=2020)) SU7_2020=1.
EXECUTE.
IF ((SU8=1)&(JAAR=2020)) SU8_2020=1.
EXECUTE.
IF ((SU9=1)&(JAAR=2020)) SU9_2020=1.
EXECUTE.
